# Supplementary material for: Decreased risk-proneness with increasing age in equally raised and kept wolves and dogs
Source: PLoS One. 2025 Jan 8;20(1):e0313916. doi: 10.1371/journal.pone.0313916 (PMC11709314; doi:10.1371/journal.pone.0313916)
Supplement: S2 File — Contains all the data sets used for the statistical analysis. (XLSX) [file pone.0313916.s003.xlsx]

## Sheet: RTWD_Beh_Data
Animal	Social_support	Species	Conditions	Sex	Age	Order	Proxi_H	Proxi_F	App_H	App_F	App_Obj	Avoidance	Vocalisation	Entry	JumpB	Freezing	Panting	Circling	Stress
Amarok	Cindy	Wolf	NS	M	6	1	0	0	0	0	0	406.258	0	0	0	1	0	10.5	3
Amarok	Cindy	Wolf	S	M	6	2	72.719	56.359	4	2	0	30.375	0	52.25	14	6.5	0	0	21
Aragorn	Marianne	Wolf	NS	M	10	1	0	3.002	0	1	0	0	0	0	0	0	0	0	0
Aragorn	Marianne	Wolf	S	M	10	2	0	6.748	0	1	1	0	0	0	0	0	0	0	0
Asali	Christina	Dog	S	M	8	1	55.75	122.558	4	14	0	0	0	21.269	13	26.259	0	13.5	26
Asali	Christina	Dog	NS	M	8	2	0	0	0	0	0	476.649	0	0	0	0	0	0	1
Banzai	Christina	Dog	NS	M	4	1	0	0	0	0	0	34.941	47	41.732	0	9.955	0	0	57
Banzai	Christina	Dog	S	M	4	2	0	0	0	0	0	478.449	0	0	0	0	0	0	1
Binti	Cindy	Dog	NS	F	8	2	0	1.55	0	1	0	0	0	0	0	0	0	0	0
Binti	Cindy	Dog	S	F	8	1	4.999	2.75	0	1	0	0	0	0	0	0	0	0	0
Bora	Christina	Dog	NS	F	7	1	0	0	0	0	0	13.499	0	97.12	0	0	0	0	9
Bora	Christina	Dog	S	F	7	2	24.499	1.768	1	1	0	0	0	0	0	0	0	0	0
Chitto	Christina	Wolf	NS	M	6	2	0	0	0	1	0	0	0	13.519	0	0	0	0	1
Chitto	Christina	Wolf	S	M	6	1	0	2.999	0	1	0	0	0	0	1	5.25	0	0	2
Enzi	Marianne	Dog	S	M	4	1	138.571	18.335	1	2	0	0	27	21.249	0	2.001	109.216	0	31
Enzi	Marianne	Dog	NS	M	4	2	0	0	0	0	0	0	0	0	0	0	0	0	0
Etu	Christina	Wolf	NS	M	2	2	0	37.798	0	3	0	0	0	0	1	0	0	0	1
Etu	Christina	Wolf	S	M	2	1	20.548	184.914	2	4	0	5.252	0	0	5	7.1	0	33.249	11
Geronimo	Marianne	Wolf	NS	M	9	1	0	13.181	0	1	1	0	0	0	1	0	0	0	1
Geronimo	Marianne	Wolf	S	M	9	2	62.71	1.003	1	1	0	0	0	19.563	0	0	0	0	1
Gombo	Christina	Dog	NS	M	4	1	0	0	0	0	0	379.303	1	22.749	0	14.253	0	0	4
Gombo	Christina	Dog	S	M	4	2	5.737	4.994	0	1	0	0	1	385.502	0	0	0	0	2
Hiari	Cindy	Dog	S	M	4	1	4.501	2.749	1	1	2	0	0	0	0	0	0	0	0
Hiari	Cindy	Dog	NS	M	4	2	0	4.763	0	1	1	0	0	0	0	1.142	0	0	1
Imara	Cindy	Dog	NS	F	4	1	0	0	0	0	0	19.036	0	252.757	0	4.5	0	0	16
Imara	Cindy	Dog	S	F	4	2	69.03	69.496	2	3	0	0	0	237.194	6	1.748	0	0	15
Layla	Marianne	Dog	NS	F	7	2	0	3.249	0	1	0	0	0	0	2	0	0	0	2
Maisha	Cindy	Dog	NS	M	9	1	0	2.25	0	1	1	0	0	0	0	0	0	0	0
Maisha	Cindy	Dog	S	M	9	2	0.583	4.001	1	1	1	0	0	0	0	0	0	0	0
Meru	Cindy	Dog	S	M	8	1	3.25	10.25	1	1	1	0	0	0	1	0.751	0	0	2
Meru	Cindy	Dog	NS	M	8	2	0	3.427	0	1	0	0	0	0	0	1.142	0	0	1
Nanuk	Christina	Wolf	NS	M	9	1	0	0	0	0	0	0	1	393.149	0	3.502	0	0	5
Nanuk	Christina	Wolf	S	M	9	2	0	0	0	0	0	0	0	357.498	3	0	23.257	0	9
Nia	Cindy	Dog	NS	F	7	1	0	9.201	0	1	0	15.394	0	225.247	2	2.287	0	7.752	12
Nia	Cindy	Dog	S	F	7	2	4.998	9	0	1	0	21.267	0	3.351	0	0	0	0	2
Panya	Marianne	Dog	S	F	4	1	4.369	1.064	1	1	0	0	0	3.3	0	42.684	0	0	11
Panya	Marianne	Dog	NS	F	4	2	0	0	0	0	0	473.517	0	0	0	0	0	0	1
Sahibu	Cindy	Dog	NS	M	4	1	0	0	0	0	0	0	30	463.756	0	0	0	0	32
Sahibu	Cindy	Dog	S	M	4	2	6.82	5.142	1	1	0	0	5	431.45	2	0	0	0	8
Shima	Marianne	Wolf	NS	F	10	1	0	0	0	1	0	0	0	0	0	0	0	0	0
Shima	Marianne	Wolf	S	F	10	2	0	8.004	0	1	1	0	0	0	0	0	0	0	0
Taima	Cindy	Wolf	NS	F	2	1	0	0	0	0	0	249.375	0	11	0	0	0	0	3
Taima	Cindy	Wolf	S	F	2	2	0	0	0	0	0	0	0	0	0	0	0	108.752	1
Tala	Christina	Wolf	S	F	6	1	0	26.497	0	2	0	0	0	16.738	6	7.501	0	8.999	11
Tala	Christina	Wolf	S	F	6	2	0	17.718	0	2	1	0	0	0	0	0	0	0	0
Tekoa	Cindy	Wolf	NS	F	2	1	0	0	0	0	0	485.001	0	0	0	0	0	0	1
Tekoa	Cindy	Wolf	S	F	2	2	0	0	0	0	0	493.75	0	0	0	0	0	0	1
Una	Christina	Wolf	NS	F	6	1	0	8.392	0	1	0	0	1	55.121	3	60.491	0	0	19
Una	Christina	Wolf	S	F	6	2	24.745	24.494	0	1	0	27	1	84.479	2	0	37.767	0	10
Wamblee	Marianne	Wolf	NS	M	6	2	0	69.9	0	4	0	0	0	40.247	5	7.25	95.681	54.031	21
Wamblee	Marianne	Wolf	S	M	6	1	12.171	10.076	0	1	0	0	4	152.01	1	3.5	361.83	26.5	26
Yukon	Marianne	Wolf	NS	F	9	2	0	6.438	0	1	0	0	0	98.499	1	1	0	0	5
Yukon	Marianne	Wolf	S	F	9	1	0	2.5	0	1	0	0	0	0	0	0	0	0	0
Zuri	Marianne	Dog	S	F	7	1	0	3.499	0	1	0	0	0	0	1	0	0	0	1
Zuri	Marianne	Dog	NS	F	7	2	0	24.073	0	5	0	0	0	0	12	0	0	0	12

## Sheet: Approach data
Animal	Social_support	Species	Conditions	Sex	Age	Order	App_H	App_F	App_Obj
Amarok	Cindy	Wolf	NS	M	6	1	0	0	0
Amarok	Cindy	Wolf	S	M	6	2	4	2	0
Aragorn	Marianne	Wolf	NS	M	10	1	0	1	0
Aragorn	Marianne	Wolf	S	M	10	2	0	1	1
Asali	Christina	Dog	S	M	8	1	4	14	0
Asali	Christina	Dog	NS	M	8	2	0	0	0
Banzai	Christina	Dog	NS	M	4	1	0	0	0
Banzai	Christina	Dog	S	M	4	2	0	0	0
Binti	Cindy	Dog	NS	F	8	2	0	1	0
Binti	Cindy	Dog	S	F	8	1	0	1	0
Bora	Christina	Dog	NS	F	7	1	0	0	0
Bora	Christina	Dog	S	F	7	2	1	1	0
Chitto	Christina	Wolf	NS	M	6	2	0	1	0
Chitto	Christina	Wolf	S	M	6	1	0	1	0
Enzi	Marianne	Dog	S	M	4	1	1	2	0
Enzi	Marianne	Dog	NS	M	4	2	0	0	0
Etu	Christina	Wolf	NS	M	2	2	0	3	0
Etu	Christina	Wolf	S	M	2	1	2	4	0
Geronimo	Marianne	Wolf	NS	M	9	1	0	1	1
Geronimo	Marianne	Wolf	S	M	9	2	1	1	0
Gombo	Christina	Dog	NS	M	4	1	0	0	0
Gombo	Christina	Dog	S	M	4	2	0	1	0
Hiari	Cindy	Dog	S	M	4	1	1	1	2
Hiari	Cindy	Dog	NS	M	4	2	0	1	1
Imara	Cindy	Dog	NS	F	4	1	0	0	0
Imara	Cindy	Dog	S	F	4	2	2	3	0
Layla	Marianne	Dog	NS	F	7	2	0	1	0
Maisha	Cindy	Dog	NS	M	9	1	0	1	1
Maisha	Cindy	Dog	S	M	9	2	1	1	1
Meru	Cindy	Dog	S	M	8	1	1	1	1
Meru	Cindy	Dog	NS	M	8	2	0	1	0
Nanuk	Christina	Wolf	NS	M	9	1	0	0	0
Nanuk	Christina	Wolf	S	M	9	2	0	0	0
Nia	Cindy	Dog	NS	F	7	1	0	1	0
Nia	Cindy	Dog	S	F	7	2	0	1	0
Panya	Marianne	Dog	S	F	4	1	1	1	0
Panya	Marianne	Dog	NS	F	4	2	0	0	0
Sahibu	Cindy	Dog	NS	M	4	1	0	0	0
Sahibu	Cindy	Dog	S	M	4	2	1	1	0
Shima	Marianne	Wolf	NS	F	10	1	0	1	0
Shima	Marianne	Wolf	S	F	10	2	0	1	1
Taima	Cindy	Wolf	NS	F	2	1	0	0	0
Taima	Cindy	Wolf	S	F	2	2	0	0	0
Tala	Christina	Wolf	S	F	6	1	0	2	0
Tala	Christina	Wolf	S	F	6	2	0	2	1
Tekoa	Cindy	Wolf	NS	M	2	1	0	0	0
Tekoa	Cindy	Wolf	S	M	2	2	0	0	0
Una	Christina	Wolf	NS	F	6	1	0	1	0
Una	Christina	Wolf	S	F	6	2	0	1	0
Wamblee	Marianne	Wolf	NS	M	6	2	0	4	0
Wamblee	Marianne	Wolf	S	M	6	1	0	1	0
Yukon	Marianne	Wolf	NS	F	9	2	0	1	0
Yukon	Marianne	Wolf	S	F	9	1	0	1	0
Zuri	Marianne	Dog	S	F	7	1	0	1	0
Zuri	Marianne	Dog	NS	F	7	2	0	5	0

## Sheet: HR_Data
Animal	Social_support	Species	Conditions	Sex	Age	Order	Weight	HR_Stage	Success	HR	RMSSD	Temp
Amarok	Cindy	Wolf	NS	M	6	1	40.25	3	no	123	187	3
Amarok	Cindy	Wolf	S	M	6	2	40.25	1	no	123	111	25
Asali	Christina	Dog	S	M	8	1	33.85	2	yes	117	103	14
Asali	Christina	Dog	S	M	8	1	33.85	3	yes	115	89	14
Banzai	Christina	Dog	NS	M	4	1	23	1	no	171	123	14
Banzai	Christina	Dog	NS	M	4	1	23	2	no	110	105	14
Banzai	Christina	Dog	NS	M	4	1	23	3	no	134	134	14
Banzai	Christina	Dog	S	M	4	2	23	2	no	110	240	20
Banzai	Christina	Dog	S	M	4	2	23	3	no	117	190	20
Bora	Christina	Dog	NS	F	7	1	19.95	1	no	166	74	14
Bora	Christina	Dog	NS	F	7	1	19.95	2	no	124	147	14
Bora	Christina	Dog	NS	F	7	1	19.95	3	no	137	167	14
Bora	Christina	Dog	S	F	7	2	21.2	1	yes	107	223	20
Bora	Christina	Dog	S	F	7	2	21.2	3	yes	152	89	20
Chitto	Christina	Wolf	NS	M	6	2	42.75	1	yes	103	107	21
Chitto	Christina	Wolf	NS	M	6	2	42.75	3	yes	116	98	21
Enzi	Marianne	Dog	S	M	4	1	29.01	1	yes	167	69	14
Enzi	Marianne	Dog	S	M	4	1	29.01	2	yes	147	80	14
Enzi	Marianne	Dog	S	M	4	1	29.01	3	yes	132	80	14
Enzi	Marianne	Dog	NS	M	4	2	29.01	1	yes	134	80	24
Enzi	Marianne	Dog	NS	M	4	2	29.01	3	yes	130	82	24
Etu	Christina	Wolf	NS	M	2	2	51.85	1	yes	105	457	21
Etu	Christina	Wolf	NS	M	2	2	51.85	3	yes	128	104	21
Etu	Christina	Wolf	S	M	2	1	48.3	1	yes	131	122	3
Etu	Christina	Wolf	S	M	2	1	48.3	3	yes	134	90	3
Geronimo	Marianne	Wolf	S	M	9	1	40.25	1	yes	112	234	20
Gombo	Christina	Dog	NS	M	4	1	28.45	1	yes	124	112	8
Gombo	Christina	Dog	NS	M	4	1	28.45	2	yes	127	83	8
Gombo	Christina	Dog	NS	M	4	1	28.45	3	yes	117	143	8
Gombo	Christina	Dog	S	M	4	2	28.45	1	yes	119	126	20
Gombo	Christina	Dog	S	M	4	2	28.45	2	yes	81	300	20
Gombo	Christina	Dog	S	M	4	2	28.45	3	yes	144	132	20
Hiari	Cindy	Dog	S	M	4	1	24.75	1	yes	139	94	26
Hiari	Cindy	Dog	S	M	4	1	24.75	3	yes	136	92	26
Imara	Cindy	Dog	NS	F	4	1	21.25	2	no	150	61	21
Imara	Cindy	Dog	NS	F	4	1	21.25	3	no	126	83	21
Imara	Cindy	Dog	S	F	4	2	21.25	1	yes	119	110	24
Imara	Cindy	Dog	S	F	4	2	21.25	2	yes	133	76	24
Imara	Cindy	Dog	S	F	4	2	21.25	3	yes	123	72	24
Nanuk	Christina	Wolf	NS	M	9	1	41.4	1	no	109	145	20
Nanuk	Christina	Wolf	NS	M	9	1	41.4	2	no	98	59	20
Nanuk	Christina	Wolf	NS	M	9	1	41.4	3	no	97	123	20
Nanuk	Christina	Wolf	S	M	9	2	46.8	1	no	111	200	23
Nanuk	Christina	Wolf	S	M	9	2	46.8	2	no	118	176	23
Nanuk	Christina	Wolf	S	M	9	2	46.8	3	no	115	165	23
Nia	Cindy	Dog	NS	F	7	1	17	1	no	161	136	23
Nia	Cindy	Dog	NS	F	7	1	17	2	no	80	187	23
Nia	Cindy	Dog	NS	F	7	1	17	3	no	89	80	23
Nia	Cindy	Dog	S	F	7	2	17	1	yes	137	135	24
Nia	Cindy	Dog	S	F	7	2	17	3	yes	102	129	24
Panya	Marianne	Dog	S	F	4	1	25.2	2	yes	107	186	14
Panya	Marianne	Dog	S	F	4	1	25.2	3	yes	135	170	14
Panya	Marianne	Dog	NS	F	4	2	25.2	1	no	134	104	24
Panya	Marianne	Dog	NS	F	4	2	25.2	2	no	97	150	24
Panya	Marianne	Dog	NS	F	4	2	25.2	3	no	87	203	24
Sahibu	Cindy	Dog	NS	M	4	1	26	2	no	155	58	23
Sahibu	Cindy	Dog	NS	M	4	1	26	3	no	133	73	23
Sahibu	Cindy	Dog	S	M	4	2	26	1	yes	183	75	24
Sahibu	Cindy	Dog	S	M	4	2	26	2	yes	116	86	24
Taima	Cindy	Wolf	NS	F	2	1	27.85	1	no	145	231	26
Taima	Cindy	Wolf	NS	F	2	1	27.85	2	no	111	130	26
Taima	Cindy	Wolf	NS	F	2	1	27.85	3	no	98	63	26
Taima	Cindy	Wolf	S	F	2	2	27.85	1	no	140	194	25
Tala	Christina	Wolf	NS	F	6	2	37.45	1	yes	115	115	24
Tala	Christina	Wolf	NS	F	6	2	37.45	3	yes	135	78	24
Tekoa	Cindy	Wolf	NS	M	2	1	34.05	1	no	163	155	26
Tekoa	Cindy	Wolf	NS	M	2	1	34.05	3	no	114	84	26
Tekoa	Cindy	Wolf	S	M	2	2	34.05	1	no	161	106	25
Tekoa	Cindy	Wolf	S	M	2	2	34.05	2	no	125	87	25
Una	Christina	Wolf	NS	F	6	1	32.95	1	no	147	105	20
Yukon	Marianne	Wolf	NS	F	9	2	40.08	1	yes	134	159	25
Yukon	Marianne	Wolf	NS	F	9	2	40.08	3	yes	108	198	25
Zuri	Marianne	Dog	S	F	7	1	20.8	3	yes	134	101	14
Zuri	Marianne	Dog	NS	F	7	2	20.8	1	yes	153	187	24
Zuri	Marianne	Dog	NS	F	7	2	20.8	3	yes	153	187	24

## Sheet: RTWD_Latency_Data
Animal	Social_support	Species	Conditions	Lat_food	Age	Sex	Order
Zuri	Marianne	dog	social	30	7	F	1
Zuri	Marianne	dog	nonsocial	48	7	F	2
Layla	Marianne	dog	social	306	7	F	1
Layla	Marianne	dog	nonsocial	22	7	F	2
Panya	Marianne	dog	social	394	4	F	1
Panya	Marianne	dog	nonsocial	480	4	F	2
Enzi	Marianne	dog	social	317	4	M	1
Enzi	Marianne	dog	nonsocial	70	4	M	2
Meru	Cindy	dog	social	21	8	M	1
Meru	Cindy	dog	nonsocial	10	8	M	2
Hiari	Cindy	dog	social	36	4	M	1
Hiari	Cindy	dog	nonsocial	22	4	M	2
Imara	Cindy	dog	nonsocial	480	4	F	1
Imara	Cindy	dog	social	446	4	F	2
Asali	Christina	dog	social	302	8	M	1
Asali	Christina	dog	nonsocial	480	8	M	2
Bora	Christina	dog	nonsocial	480	7	F	1
Bora	Christina	dog	social	158	7	F	2
Banzai	Christina	dog	nonsocial	480	4	M	1
Banzai	Christina	dog	social	480	4	M	2
Nia	Cindy	dog	nonsocial	480	7	F	1
Nia	Cindy	dog	social	118	7	F	2
Sahibu	Cindy	dog	nonsocial	480	4	M	1
Sahibu	Cindy	dog	social	451	4	M	2
Gombo	Christina	dog	nonsocial	480	4	M	1
Gombo	Christina	dog	social	400	4	M	2
Maisha	Cindy	dog	nonsocial	7	9	M	1
Maisha	Cindy	dog	social	12	9	M	2
Binti	Cindy	dog	social	12	8	F	1
Binti	Cindy	dog	nonsocial	23	8	F	2
Geronimo	Marianne	wolf	social	113	9	M	1
Geronimo	Marianne	wolf	nonsocial	20	9	M	2
Yukon	Marianne	wolf	social	20	9	F	1
Yukon	Marianne	wolf	nonsocial	158	9	F	2
Wamblee	Marianne	wolf	social	480	6	M	1
Wamblee	Marianne	wolf	nonsocial	285	6	M	2
Shima	Marianne	wolf	nonsocial	43	10	F	1
Shima	Marianne	wolf	social	14	10	F	2
Aragorn	Marianne	wolf	nonsocial	12	10	M	1
Aragorn	Marianne	wolf	social	14	10	M	2
Tala	Christina	wolf	social	120	6	F	1
Tala	Christina	wolf	nonsocial	191	6	F	2
Chitto	Christina	wolf	social	40	6	M	1
Chitto	Christina	wolf	nonsocial	41	6	M	2
Amarok	Cindy	wolf	nonsocial	480	6	M	1
Amarok	Cindy	wolf	social	480	6	M	2
Etu	Christina	wolf	social	365	2	M	1
Etu	Christina	wolf	nonsocial	138	2	M	2
Taima	Cindy	wolf	nonsocial	480	2	F	1
Taima	Cindy	wolf	social	480	2	F	2
Tekoa	Cindy	wolf	nonsocial	480	2	M	1
Tekoa	Cindy	wolf	social	480	2	M	2
Nanuk	Christina	wolf	nonsocial	480	9	M	1
Nanuk	Christina	wolf	social	480	9	M	2
Una	Christina	wolf	nonsocial	480	6	F	1
Una	Christina	wolf	social	480	6	F	2

## Sheet: binom_final_choice
Column1	ID	Sex	Age	Species	Categories	Target	Fchoice	Bchoice
Amarok_RTNS1_17.03.2018	Amarok	M	6	W	NS	none	no	0
Amarok_RTS2_22.04.2018	Amarok	M	6	W	S	human	no	0
Aragorn_RTNS1_31.03.2018	Aragorn	M	10	W	NS	object	yes	1
Aragorn_RTS2_13.05.2018	Aragorn	M	10	W	S	food	yes	1
Asali_RT1S_31.03.2018	Asali	M	8	D	S	human	yes	1
Asali_RT2NS_6.05.2018	Asali	M	8	D	NS	none	no	0
Banzai_RT1NS_31.03.2018	Banzai	M	4	D	NS	none	no	0
Banzai_RT2S_06.05.2018	Banzai	M	4	D	S	none	no	0
Bint_RT2NS_04.05.2018	Binti	F	8	D	NS	food	yes	1
Binti_RT1S_03.04.2018	Binti	F	8	D	S	food	yes	1
Bora_RT1NS_31.03.2018	Bora	F	7	D	NS	none	no	0
Bora_RT2S_06.05.2018	Bora	F	7	D	S	human	yes	1
Chitto_RTNS2_20.05.2018	Chitto	M	6	W	NS	food	yes	1
Chitto_RTS1_18.04.2018	Chitto	M	6	W	S	food	yes	1
Enzi_RT1S_11.04.2018	Enzi	M	4	D	S	human	yes	1
Enzi_RT2NS_12.05.2018	Enzi	M	4	D	NS	food	yes	1
Etu_RTNS2_08.05.2018	Etu	M	2	W	NS	food	yes	1
Etu_RTS1_17.03.2018	Etu	M	2	W	S	human	yes	1
Geronimo_RTNS2_03.06.2018	Geronimo	M	9	W	NS	object	yes	1
Geronimo_RTS1_17.04.2018	Geronimo	M	9	W	S	human	yes	1
Gombo_RT1NS_08.03.2018	Gombo	M	4	D	NS	none	no	0
Gombo_RT2S_14.04.2018	Gombo	M	4	D	S	food	yes	1
Hiari_RT1S_29.04.2018	Hiari	M	4	D	S	object	yes	1
Hiari_RT2NS_06.06.2018	Hiari	M	4	D	NS	object	yes	1
Imara_RT1NS_18.04.2018	Imara	F	4	D	NS	none	no	0
Imara_RT2S_06.06.2018	Imara	F	4	D	S	human	yes	1
Layla_RT2NS_12.05.2018	Layla	F	7	D	NS	food	yes	1
Layla_RT1S_12.05.2019	Layla	F	7	D	S	NA	yes	1
Maisha_RT1NS_03.04.2018	Maisha	M	9	D	NS	object	yes	1
Maisha_RT2S_04.05.2018	Maisha	M	9	D	S	object	yes	1
Meru_RT1S_20.04.2018	Meru	M	8	D	S	human	yes	1
Meru_RT2NS_06.06.2018	Meru	M	8	D	NS	food	yes	1
Nanuk_RT1NS_19.05.2018	Nanuk	M	9	W	NS	none	no	0
Nanuk_RT2S_27.08.2018	Nanuk	M	9	W	S	none	no	0
Nia_RT1NS_19.04.2018	Nia	F	7	D	NS	food	no	0
Nia_RT2S_24.05.2018	Nia	F	7	D	S	food	yes	1
Panya_RT1S_11.04.2018	Panya	F	4	D	S	human	yes	1
Panya_RT2NS_12.05.2018	Panya	F	4	D	NS	none	no	0
Sahibu_RT1NS_19.04.2018	Sahibu	M	4	D	NS	none	no	0
Sahibu_RT2S_24.05.2018	Sahibu	M	4	D	S	human	yes	1
Shima_RT1NS_31.03.2018	Shima	F	10	W	NS	food	yes	1
Shima_RTS2_13.05.2018	Shima	F	10	W	S	object	yes	1
Taima_RTNS1_17.06.2018	Taima	F	2	W	NS	none	no	0
Taima_RTS2_22.07.2018	Taima	F	2	W	S	none	no	0
Tala_RTNS2_06.06.2018	Tala	F	6	W	NS	food	yes	1
Tala_RTS1_10.03.2018	Tala	F	6	W	S	object	yes	1
Tekoa_RTNS1_17.06.2018	Tekoa	M	2	W	NS	none	no	0
Tekoa_RTS2_22.07.2018	Tekoa	M	2	W	S	none	no	0
Una_RT1NS_19.05.2018	Una	F	6	W	NS	food	no	0
Una_RTS2_27.08.2018	Una	F	6	W	S	food	no	0
Wamblee_RTNS2_03.06.2018	Wamblee	M	6	W	NS	food	no	0
Wamblee_RTS1_17.04.2018	Wamblee	M	6	W	S	food	yes	1
Yukon_RTNS2_03.06.2018	Yukon	F	9	W	NS	food	yes	1
Yukon_RTS1_17.04.2018	Yukon	F	9	W	S	food	yes	1
Zuri_RT1S_11.04.2018	Zuri	F	7	D	S	food	yes	1
Zuri_RT2NS_12.05.2018	Zuri	F	7	D	NS	food	yes	1
